# Supplementary material for: 2-p-Tolyl-4,5-dihydro-1H-imidazole
Source: Acta Crystallogr Sect E Struct Rep Online. 2009 Mar 11;65(Pt 4):o724. doi: 10.1107/S1600536809008125 (PMC2968814; doi:10.1107/S1600536809008125)
Supplement: Supplementary file 2 [file e-65-0o724-Isup2.hkl]

# 
# h,k,l, Fc-squared, Fo-squared, sigma(Fo-squared) and status flag 
# 
data_I
_shelx_title ' hk16m in Cc (100K)' 
_shelx_refln_list_code          4 
_shelx_F_calc_maximum      118.92 
_exptl_crystal_F_000       344.00 
_reflns_d_resolution_high  0.6803 
 
loop_ 
 _symmetry_equiv_pos_as_xyz 
 'x, y, z' 
 'x, -y, z+1/2' 
 'x+1/2, y+1/2, z' 
 'x+1/2, -y+1/2, z+1/2' 
 
_cell_length_a     5.1134 
_cell_length_b    16.4020 
_cell_length_c    10.1712 
_cell_angle_alpha  90.000 
_cell_angle_beta   94.293 
_cell_angle_gamma  90.000 
 
_shelx_F_squared_multiplier     1.000 
 
loop_ 
 _refln_index_h 
 _refln_index_k 
 _refln_index_l 
 _refln_F_squared_calc 
 _refln_F_squared_meas 
 _refln_F_squared_sigma 
 _refln_observed_status 
   2   0   0      634.35      652.27      8.12 o 
   4   0   0     1529.63     1509.43     21.11 o 
   6   0   0      105.04      101.44      4.45 o 
   1   1   0      902.28      897.59      7.90 o 
   3   1   0      729.10      735.55      6.68 o 
   5   1   0      163.40      170.14      4.06 o 
   0   2   0     1796.24     1796.85     24.20 o 
   2   2   0      286.40      305.64      3.04 o 
   4   2   0      371.86      353.60      4.53 o 
   6   2   0       43.90       49.74      4.24 o 
   1   3   0    13789.31    13264.39     88.79 o 
   3   3   0      581.94      585.97      4.64 o 
   5   3   0      162.45      171.63      3.74 o 
   7   3   0       30.08       32.86      4.15 o 
   0   4   0       82.21       87.65      1.74 o 
   2   4   0     3397.12     3566.02     22.50 o 
   4   4   0      127.64      128.78      2.00 o 
   6   4   0       31.86       39.12      5.27 o 
   1   5   0      264.01      294.32      2.74 o 
   3   5   0      466.52      494.03      4.63 o 
   5   5   0       26.55       25.96      1.72 o 
   7   5   0        6.86        4.49      3.06 o 
   0   6   0        2.88        1.66      0.40 o 
   2   6   0     5601.09     5855.08     49.57 o 
   4   6   0       81.46       84.12      2.40 o 
   6   6   0       89.82       86.40      3.31 o 
   1   7   0     1714.00     1835.73     11.17 o 
   3   7   0       86.06       94.05      1.62 o 
   5   7   0       36.29       28.61      1.73 o 
   7   7   0       31.60       29.88      2.76 o 
   0   8   0        8.60        7.53      0.76 o 
   2   8   0      457.23      480.29      4.86 o 
   4   8   0      151.53      125.28      3.92 o 
   6   8   0       30.75       24.88      2.60 o 
   1   9   0      579.07      572.75      3.97 o 
   3   9   0      941.81      933.29     10.16 o 
   5   9   0        7.67        5.90      2.12 o 
   0  10   0     1817.30     1782.90     16.38 o 
   2  10   0       19.96       16.07      0.93 o 
   4  10   0       43.15       57.25      2.84 o 
   6  10   0       20.46       21.70      2.48 o 
   1  11   0       62.54       64.32      1.10 o 
   3  11   0      219.06      171.06      3.49 o 
   5  11   0        3.84        3.83      1.77 o 
   0  12   0      234.13      251.29      3.47 o 
   2  12   0        9.72       15.26      1.15 o 
   4  12   0      345.35      333.54      8.56 o 
   6  12   0       92.57      104.10      4.79 o 
   1  13   0      160.86      163.28      2.40 o 
   3  13   0       29.95       27.11      2.32 o 
   5  13   0       16.44       17.04      2.19 o 
   0  14   0       42.47       40.96      1.67 o 
   2  14   0      312.36      274.40      4.88 o 
   4  14   0        7.12        4.98      1.78 o 
   6  14   0      203.01      217.73      7.90 o 
   1  15   0       35.81       46.07      1.45 o 
   3  15   0        2.17        4.15      1.52 o 
   5  15   0       51.22       59.05      4.33 o 
   0  16   0       33.93       29.94      2.91 o 
   2  16   0       22.51       29.05      1.75 o 
   4  16   0        3.08        2.82      1.83 o 
   1  17   0      185.15      172.74      3.36 o 
   3  17   0        0.80        1.44      1.98 o 
   5  17   0      164.66      189.73      7.59 o 
   0  18   0       25.71       23.55      2.68 o 
   2  18   0       30.35       28.13      2.20 o 
   4  18   0      168.32      196.80     13.87 o 
   1  19   0       34.29       33.64      1.92 o 
   3  19   0       38.31       36.63      2.63 o 
   0  20   0      257.30      253.72      6.90 o 
   2  20   0       34.23       30.94      3.80 o 
   4  20   0      136.27      165.75     11.69 o 
   1  21   0        0.47       -0.64      1.69 o 
   3  21   0       64.28       65.33      4.00 o 
   0  22   0        2.62        0.53      1.67 o 
   2  22   0       16.53       16.34      2.48 o 
   1  23   0       19.23       17.97      4.21 o 
   0  24   0       29.55       28.21      4.45 o 
  -5   1   1       24.40       22.38      1.60 o 
  -3   1   1      301.87      322.49      3.43 o 
  -1   1   1     1831.07     1841.30     11.43 o 
   1   1   1     2445.33     2516.83     25.09 o 
   3   1   1      280.08      280.78      4.25 o 
   5   1   1        2.62        2.06      1.00 o 
  -6   2   1       65.85       70.82      4.82 o 
  -4   2   1       54.27       53.08      1.43 o 
  -2   2   1      319.15      315.19      2.40 o 
   0   2   1      806.34      819.07      8.90 o 
   2   2   1      228.36      237.23      2.41 o 
   4   2   1       95.51       95.23      2.52 o 
   6   2   1       91.26      109.53      5.50 o 
  -7   3   1       22.92       30.76      4.98 o 
  -5   3   1      273.98      269.65      4.21 o 
  -3   3   1      538.68      557.23      4.35 o 
  -1   3   1     8485.97     8237.18     63.64 o 
   1   3   1    11903.75    11487.84     88.11 o 
   3   3   1      377.50      388.94      3.73 o 
   5   3   1      263.21      264.12      6.43 o 
   7   3   1        0.38       -0.18      2.92 o 
  -6   4   1       69.61       67.21      2.70 o 
  -4   4   1       95.18       97.44      1.50 o 
  -2   4   1     1034.48     1100.27      8.89 o 
   0   4   1     1931.28     1967.23     13.51 o 
   2   4   1     1354.11     1443.75     10.26 o 
   4   4   1       50.09       47.27      1.35 o 
   6   4   1       30.68       37.68      4.10 o 
  -7   5   1        5.74       10.46      3.63 o 
  -5   5   1      241.15      227.64      4.71 o 
  -3   5   1       73.94       70.14      1.28 o 
  -1   5   1       75.66       82.92      1.62 o 
   1   5   1      404.48      421.40      4.74 o 
   3   5   1       17.74       15.07      0.74 o 
   5   5   1      310.06      290.90      5.10 o 
   7   5   1        2.67        4.16      4.85 o 
  -6   6   1       52.61       53.17      3.77 o 
  -4   6   1       53.58       49.94      1.86 o 
  -2   6   1      560.08      586.94      5.68 o 
   0   6   1      509.70      516.49      3.46 o 
   2   6   1     1946.48     2023.31     14.14 o 
   4   6   1        8.85        7.24      0.99 o 
   6   6   1      111.76      115.64      5.15 o 
  -7   7   1       39.34       38.17      2.85 o 
  -5   7   1       28.92       22.91      1.73 o 
  -3   7   1      586.50      610.33      5.60 o 
  -1   7   1     1204.04     1258.52      8.14 o 
   1   7   1      841.41      896.08      6.31 o 
   3   7   1      813.17      854.25      7.62 o 
   5   7   1       53.69       42.44      2.80 o 
   7   7   1       19.37       19.82      5.29 o 
  -6   8   1        1.92        1.64      1.65 o 
  -4   8   1      341.91      297.55      4.83 o 
  -2   8   1      343.56      320.95      3.80 o 
   0   8   1       35.95       41.51      0.78 o 
   2   8   1       40.83       36.17      0.97 o 
   4   8   1      166.08      152.68      4.48 o 
   6   8   1       18.20       13.10      1.82 o 
  -5   9   1       30.79       30.25      2.27 o 
  -3   9   1      336.66      397.58      8.13 o 
  -1   9   1      340.19      380.70      3.05 o 
   1   9   1       66.66       85.22      1.21 o 
   3   9   1     1062.69     1078.93     12.42 o 
   5   9   1        0.63        0.64      1.12 o 
  -6  10   1       51.50       54.87      3.43 o 
  -4  10   1      165.96      136.49      5.51 o 
  -2  10   1      381.80      399.09      4.53 o 
   0  10   1      159.46      156.05      1.72 o 
   2  10   1      241.67      262.37      4.46 o 
   4  10   1      361.07      328.51      6.96 o 
   6  10   1       34.16       39.01      4.85 o 
  -5  11   1        3.44        1.62      1.14 o 
  -3  11   1      326.39      256.05      4.91 o 
  -1  11   1      207.94      204.45      2.30 o 
   1  11   1      301.78      297.46      2.71 o 
   3  11   1      167.89      141.21      3.77 o 
   5  11   1        5.16        4.65      1.59 o 
  -6  12   1       39.55       46.82      4.72 o 
  -4  12   1      104.47       98.86      3.57 o 
  -2  12   1       20.39       23.85      1.19 o 
   0  12   1      182.34      208.60      2.75 o 
   2  12   1       50.96       48.41      1.71 o 
   4  12   1      318.50      300.74      6.94 o 
   6  12   1       37.27       41.75      5.79 o 
  -5  13   1       79.07       68.53      3.59 o 
  -3  13   1       84.17       65.82      2.95 o 
  -1  13   1      228.42      231.50      2.83 o 
   1  13   1      375.81      365.95      3.93 o 
   3  13   1       56.84       48.50      2.47 o 
   5  13   1      210.56      205.16      9.29 o 
  -6  14   1      283.16      290.75     10.02 o 
  -4  14   1       20.16       17.35      2.09 o 
  -2  14   1      284.24      244.22      4.03 o 
   0  14   1      250.45      259.04      3.30 o 
   2  14   1       60.52       52.60      1.81 o 
   4  14   1        2.75        3.07      1.54 o 
   6  14   1       95.98       99.95      6.45 o 
  -5  15   1      293.40      300.85      8.83 o 
  -3  15   1       22.94       24.83      2.26 o 
  -1  15   1       39.18       36.54      1.32 o 
   1  15   1       71.37       72.29      1.98 o 
   3  15   1       31.55       35.50      2.81 o 
   5  15   1      279.34      282.27      8.88 o 
  -4  16   1       21.40       19.05      2.57 o 
  -2  16   1      134.30      129.37      3.23 o 
   0  16   1       26.33       25.82      1.41 o 
   2  16   1      123.69      112.41      3.26 o 
   4  16   1       53.09       49.75      4.00 o 
  -5  17   1      331.17      350.24     10.53 o 
  -3  17   1        3.15        3.13      1.27 o 
  -1  17   1      568.73      561.48      6.63 o 
   1  17   1       44.50       45.29      1.85 o 
   3  17   1        6.23        3.32      1.71 o 
   5  17   1       79.57       82.51     10.45 o 
  -4  18   1      163.01      164.03      7.73 o 
  -2  18   1        9.62       10.08      1.49 o 
   0  18   1        1.43        1.40      0.93 o 
   2  18   1       14.85       12.75      1.73 o 
   4  18   1       12.80       11.10      4.53 o 
  -3  19   1       28.92       23.63      2.02 o 
  -1  19   1       19.45       19.03      1.53 o 
   1  19   1       17.39       15.71      1.37 o 
   3  19   1       79.83       78.51      4.08 o 
  -4  20   1      214.42      251.10      9.10 o 
  -2  20   1       72.27       82.93      4.39 o 
   0  20   1      131.42      125.77      3.22 o 
   2  20   1        2.31        1.72      1.53 o 
   4  20   1       42.64       44.95      4.92 o 
  -3  21   1      254.64      266.21      7.47 o 
  -1  21   1       10.14        9.81      1.77 o 
   1  21   1       43.84       47.00      2.97 o 
   3  21   1       37.23       36.17      4.91 o 
  -2  22   1       14.30       11.59      2.27 o 
   0  22   1       20.15       21.50      1.95 o 
   2  22   1       19.34       20.73      2.62 o 
  -1  23   1        9.27        3.23      2.04 o 
   1  23   1      129.37      135.49      7.99 o 
   0  24   1        9.81        6.73      4.31 o 
  -6   0   2      193.09      202.48      9.24 o 
  -4   0   2      354.41      356.62      4.60 o 
  -2   0   2      567.47      549.77      5.32 o 
   0   0   2    14141.39    14892.33    329.51 o 
   2   0   2      106.33      131.05      2.24 o 
   4   0   2      353.96      400.85      9.11 o 
   6   0   2       12.26       17.07      4.62 o 
  -7   1   2       36.42       41.40      5.29 o 
  -5   1   2       63.75       65.80      1.53 o 
  -3   1   2       63.31       55.79      0.93 o 
  -1   1   2      352.85      354.71      2.89 o 
   1   1   2      384.83      407.10      7.03 o 
   3   1   2       68.14       65.14      2.07 o 
   5   1   2        4.94        5.59      1.39 o 
   7   1   2       18.14       28.21      6.19 o 
  -6   2   2      124.47      123.90      2.85 o 
  -4   2   2      141.60      145.10      1.96 o 
  -2   2   2      117.54      103.98      1.32 o 
   0   2   2       70.87       64.11      1.42 o 
   2   2   2       24.06       24.19      0.79 o 
   4   2   2      142.11      136.46      2.58 o 
   6   2   2       37.14       30.85      4.64 o 
  -7   3   2       26.57       21.42      4.51 o 
  -5   3   2       12.64       13.75      1.54 o 
  -3   3   2      186.45      197.20      1.95 o 
  -1   3   2      521.98      573.09      4.76 o 
   1   3   2     1594.34     1676.95     15.50 o 
   3   3   2       96.85      118.26      1.97 o 
   5   3   2       40.87       44.26      3.35 o 
   7   3   2        6.12       10.26      4.46 o 
  -6   4   2       11.24       12.41      1.47 o 
  -4   4   2       86.00       82.60      1.67 o 
  -2   4   2      339.32      382.91      3.20 o 
   0   4   2      680.04      687.40      4.97 o 
   2   4   2      409.50      465.27      4.68 o 
   4   4   2       83.46       77.57      2.22 o 
   6   4   2        5.28        3.55      1.85 o 
  -7   5   2       76.89       82.65      7.90 o 
  -5   5   2       83.80       70.55      2.83 o 
  -3   5   2      411.51      408.17      3.41 o 
  -1   5   2      205.80      173.14      1.91 o 
   1   5   2       38.40       38.49      1.39 o 
   3   5   2      145.38      145.48      2.20 o 
   5   5   2        5.51        6.30      1.65 o 
  -6   6   2       29.79       30.44      2.31 o 
  -4   6   2      130.02      119.79      3.28 o 
  -2   6   2      497.63      583.07      5.13 o 
   0   6   2      463.64      503.13      3.35 o 
   2   6   2     1449.65     1616.46     15.78 o 
   4   6   2       12.00       10.99      1.78 o 
   6   6   2       48.66       49.65      4.83 o 
  -7   7   2       14.65       13.88      2.96 o 
  -5   7   2       60.05       57.25      2.38 o 
  -3   7   2       17.77       17.81      1.04 o 
  -1   7   2      842.89      921.59      6.31 o 
   1   7   2      258.66      280.99      2.81 o 
   3   7   2      637.75      650.17      9.13 o 
   5   7   2        2.11        1.97      1.60 o 
   7   7   2        5.74        3.20      1.88 o 
  -6   8   2       21.37       18.32      2.09 o 
  -4   8   2       38.44       31.02      1.67 o 
  -2   8   2      134.70      131.73      2.28 o 
   0   8   2      123.24      135.53      1.45 o 
   2   8   2      277.52      268.29      3.63 o 
   4   8   2       24.43       18.01      1.62 o 
   6   8   2       35.67       38.43      2.62 o 
  -5   9   2       19.73       21.01      2.54 o 
  -3   9   2       23.57       27.40      1.37 o 
  -1   9   2        5.04        6.60      0.44 o 
   1   9   2      118.83      130.72      1.66 o 
   3   9   2      347.33      369.36      8.03 o 
   5   9   2        3.34        4.08      1.37 o 
  -6  10   2       57.10       57.82      4.12 o 
  -4  10   2       15.22        9.55      1.37 o 
  -2  10   2      105.41      116.75      2.12 o 
   0  10   2      483.61      489.56      3.79 o 
   2  10   2      488.51      465.96      5.52 o 
   4  10   2      203.86      217.82      7.93 o 
   6  10   2        5.71        5.02      1.78 o 
  -5  11   2       22.45       22.67      3.18 o 
  -3  11   2      182.02      155.62      3.30 o 
  -1  11   2      221.29      210.79      2.26 o 
   1  11   2      272.60      259.93      2.82 o 
   3  11   2       27.00       23.25      1.97 o 
   5  11   2       44.25       45.64      4.95 o 
  -6  12   2      117.27      123.39      5.14 o 
  -4  12   2       31.37       32.58      2.32 o 
  -2  12   2      130.99      146.04      2.69 o 
   0  12   2       77.08       89.18      1.43 o 
   2  12   2       63.27       65.80      2.07 o 
   4  12   2      330.05      338.44      7.38 o 
   6  12   2       15.67       15.44      3.31 o 
  -5  13   2       37.53       40.96      2.93 o 
  -3  13   2       43.79       38.45      2.23 o 
  -1  13   2      131.68      128.92      2.10 o 
   1  13   2      427.01      406.39      4.84 o 
   3  13   2       77.80       90.52      4.23 o 
   5  13   2       75.12       71.38      4.35 o 
  -6  14   2      108.18      120.84      5.34 o 
  -4  14   2       20.46       18.98      2.87 o 
  -2  14   2      207.24      178.92      3.13 o 
   0  14   2      428.97      412.55      4.40 o 
   2  14   2       77.16       75.38      3.57 o 
   4  14   2       60.71       62.71      4.06 o 
  -5  15   2       53.85       57.41      4.67 o 
  -3  15   2       43.81       43.78      2.56 o 
  -1  15   2       10.11       13.02      0.87 o 
   1  15   2       21.77       21.59      1.20 o 
   3  15   2       23.13       24.97      2.15 o 
   5  15   2      110.08      101.85      7.32 o 
  -4  16   2       71.26       73.68      5.05 o 
  -2  16   2       27.66       17.90      1.56 o 
   0  16   2      464.86      453.22      6.05 o 
   2  16   2      177.78      183.61      3.94 o 
   4  16   2        9.55        7.93      2.20 o 
  -5  17   2      125.71      138.09      9.01 o 
  -3  17   2        7.91        8.19      1.98 o 
  -1  17   2        0.62        1.27      0.88 o 
   1  17   2       88.99       87.79      2.44 o 
   3  17   2      114.19      121.08      5.63 o 
   5  17   2        0.81       -0.12      1.75 o 
  -4  18   2      159.54      176.31      7.21 o 
  -2  18   2       19.58       21.08      1.84 o 
   0  18   2       22.49       20.81      1.53 o 
   2  18   2       32.86       35.66      2.23 o 
   4  18   2       13.14       10.06      4.37 o 
  -3  19   2       29.75       33.81      2.66 o 
  -1  19   2      204.08      196.87      4.28 o 
   1  19   2       56.19       60.62      3.25 o 
   3  19   2       13.81       12.02      2.17 o 
  -4  20   2      179.89      200.75      8.09 o 
  -2  20   2      106.81      111.01      4.53 o 
   0  20   2       69.33       72.20      3.40 o 
   2  20   2      114.02      120.38      5.21 o 
  -3  21   2      106.52      111.89      8.44 o 
  -1  21   2        2.20        2.18      1.48 o 
   1  21   2       14.97       18.77      2.24 o 
   3  21   2        3.72        2.14      1.87 o 
  -2  22   2       88.21       83.41      4.85 o 
   0  22   2        7.28        7.60      1.49 o 
   2  22   2       14.19       14.99      5.46 o 
  -1  23   2        1.89        3.94      2.08 o 
   1  23   2       28.71       25.35      3.06 o 
  -7   1   3       14.76       15.45      1.53 o 
  -5   1   3      393.61      390.98      4.75 o 
  -3   1   3       46.11       60.30      1.09 o 
  -1   1   3     1467.54     1491.01     10.31 o 
   1   1   3     1050.86     1075.28     10.18 o 
   3   1   3       12.93       12.31      0.79 o 
   5   1   3      225.22      221.19      6.30 o 
   7   1   3        2.71        1.79      2.46 o 
  -6   2   3      137.81      139.92      4.26 o 
  -4   2   3      223.48      215.41      2.85 o 
  -2   2   3      370.23      406.01      3.62 o 
   0   2   3      283.08      270.07      2.16 o 
   2   2   3      226.48      258.02      3.29 o 
   4   2   3       19.44       20.30      2.07 o 
   6   2   3       53.97       47.22      4.15 o 
  -7   3   3       83.08       85.90      4.06 o 
  -5   3   3       91.26       94.21      2.44 o 
  -3   3   3      210.06      226.50      2.69 o 
  -1   3   3      194.49      227.45      2.11 o 
   1   3   3      784.03      893.26     10.07 o 
   3   3   3        7.46       10.70      0.88 o 
   5   3   3       47.03       51.31      3.54 o 
   7   3   3        6.78        7.26      4.31 o 
  -6   4   3       40.56       39.09      2.11 o 
  -4   4   3      248.24      228.90      3.61 o 
  -2   4   3      304.74      298.52      2.95 o 
   0   4   3     1102.20     1147.84      7.37 o 
   2   4   3       21.73       17.17      1.06 o 
   4   4   3      374.34      370.72      7.05 o 
   6   4   3        0.47        1.32      1.92 o 
  -7   5   3       38.15       37.42      5.17 o 
  -5   5   3        1.50        2.04      0.72 o 
  -3   5   3       93.09       81.28      1.49 o 
  -1   5   3        0.73       -0.12      0.31 o 
   1   5   3       68.25       87.49      1.98 o 
   3   5   3       65.06       60.83      2.56 o 
   5   5   3       14.76       14.54      2.49 o 
   7   5   3        2.14        2.53      1.47 o 
  -6   6   3       11.74       12.33      1.73 o 
  -4   6   3       76.31       81.31      2.15 o 
  -2   6   3       84.37       89.28      1.52 o 
   0   6   3      589.93      658.08      4.88 o 
   2   6   3      343.56      393.29      6.78 o 
   4   6   3       37.36       39.04      5.77 o 
   6   6   3       13.07        9.09      4.37 o 
  -7   7   3       39.39       42.71      4.27 o 
  -5   7   3       54.56       56.04      2.87 o 
  -3   7   3      495.37      442.52      5.10 o 
  -1   7   3      344.35      354.46      3.13 o 
   1   7   3      318.61      318.15      3.36 o 
   3   7   3      520.42      441.75      8.71 o 
   5   7   3        6.82        6.22      3.11 o 
  -6   8   3       43.24       48.38      3.74 o 
  -4   8   3       77.60       65.09      6.27 o 
  -2   8   3      326.90      313.52      3.34 o 
   0   8   3      211.03      195.95      1.87 o 
   2   8   3      315.30      296.43      4.17 o 
   4   8   3        2.39        4.68      1.75 o 
   6   8   3       60.66       61.79      4.15 o 
  -5   9   3       83.24       84.91      3.56 o 
  -3   9   3       11.78       11.49      1.14 o 
  -1   9   3      537.58      601.50      4.59 o 
   1   9   3       86.14      112.96      1.52 o 
   3   9   3      353.76      351.71      7.39 o 
   5   9   3        3.58        5.36      1.42 o 
  -6  10   3        5.76        6.17      1.93 o 
  -4  10   3       62.11       75.90      2.75 o 
  -2  10   3      716.96      683.40      7.37 o 
   0  10   3      106.41      117.28      1.53 o 
   2  10   3     1110.74     1020.42     10.35 o 
   4  10   3       12.74       12.72      2.07 o 
   6  10   3       18.77       18.25      3.78 o 
  -5  11   3       28.54       32.75      2.61 o 
  -3  11   3       28.72       26.38      2.54 o 
  -1  11   3      262.83      249.56      2.64 o 
   1  11   3      444.33      430.43      4.58 o 
   3  11   3        8.99        5.73      1.37 o 
   5  11   3       47.90       60.99      6.58 o 
  -6  12   3        4.90        7.94      1.98 o 
  -4  12   3       14.06       12.51      1.80 o 
  -2  12   3       81.71       89.69      2.13 o 
   0  12   3       35.48       42.51      1.05 o 
   2  12   3       20.71       19.93      1.50 o 
   4  12   3       51.43       51.32      3.72 o 
   6  12   3        5.87        4.39      1.91 o 
  -5  13   3        2.92        4.13      1.53 o 
  -3  13   3      154.72      162.90      3.89 o 
  -1  13   3      203.00      192.81      3.22 o 
   1  13   3      805.36      773.19      7.84 o 
   3  13   3       36.80       37.59      2.62 o 
   5  13   3       46.71       47.07      3.82 o 
  -6  14   3       49.71       48.58      4.05 o 
  -4  14   3       11.52       14.97      2.05 o 
  -2  14   3       94.63       91.76      2.28 o 
   0  14   3      164.21      161.76      2.95 o 
   2  14   3       29.10       26.89      2.42 o 
   4  14   3       96.28      100.89      4.24 o 
  -5  15   3       29.79       24.65      2.92 o 
  -3  15   3       76.75       78.40      2.86 o 
  -1  15   3        9.87       10.05      0.91 o 
   1  15   3       40.84       41.29      1.60 o 
   3  15   3       20.24       28.19      2.55 o 
   5  15   3       11.53        5.96      3.12 o 
  -4  16   3       50.49       58.43      3.98 o 
  -2  16   3       28.91       28.83      2.00 o 
   0  16   3      563.00      553.59      7.02 o 
   2  16   3        7.88        9.52      1.28 o 
   4  16   3       31.69       38.75      4.87 o 
  -5  17   3       69.19       81.34      4.82 o 
  -3  17   3       45.76       48.01      2.46 o 
  -1  17   3      550.48      555.69      7.53 o 
   1  17   3        3.52        3.87      0.95 o 
   3  17   3       59.76       75.81      4.01 o 
  -4  18   3       73.12       72.77      6.67 o 
  -2  18   3        1.42        1.93      1.28 o 
   0  18   3        1.88        0.02      1.01 o 
   2  18   3       19.33       22.81      1.96 o 
   4  18   3       25.55       38.58      3.95 o 
  -3  19   3       12.56       13.59      2.00 o 
  -1  19   3      209.75      214.47      5.15 o 
   1  19   3       65.69       65.88      2.67 o 
   3  19   3       50.73       58.68      3.69 o 
  -4  20   3       62.74       78.27      5.58 o 
  -2  20   3      202.82      207.44      6.12 o 
   0  20   3      133.45      133.19      3.57 o 
   2  20   3       58.67       62.69      4.84 o 
  -3  21   3      108.92      110.18      4.39 o 
  -1  21   3        2.09        2.31      1.49 o 
   1  21   3       25.70       27.03      2.66 o 
   3  21   3       15.13       14.62      3.20 o 
  -2  22   3       74.97       57.46      4.82 o 
   0  22   3       28.26       26.13      2.59 o 
   2  22   3        0.12       -0.58      2.27 o 
  -1  23   3       26.59       24.55      3.51 o 
   1  23   3      125.27      131.57      5.09 o 
  -6   0   4      346.06      368.71     11.36 o 
  -4   0   4      165.27      148.37      3.51 o 
  -2   0   4     2169.99     2496.31     22.21 o 
   0   0   4     2266.67     2536.41     20.89 o 
   2   0   4     1796.23     2061.46     27.05 o 
   4   0   4      211.29      196.30      7.02 o 
   6   0   4      246.47      254.60     14.82 o 
  -7   1   4       20.30       27.18      2.29 o 
  -5   1   4      617.78      624.04      7.27 o 
  -3   1   4      202.37      215.32      2.52 o 
  -1   1   4      264.12      330.38      2.60 o 
   1   1   4      326.64      357.00      4.95 o 
   3   1   4      112.36      114.54      2.93 o 
   5   1   4      536.60      548.25     24.30 o 
   7   1   4        2.42       -0.55      3.04 o 
  -6   2   4      294.19      294.62      5.38 o 
  -4   2   4      130.64      134.17      2.40 o 
  -2   2   4      286.40      299.36      3.65 o 
   0   2   4      900.95      979.89      6.54 o 
   2   2   4      194.75      184.27      3.26 o 
   4   2   4       32.99       42.06      3.02 o 
   6   2   4      218.36      235.35     10.01 o 
  -7   3   4       61.17       65.49      3.05 o 
  -5   3   4      233.18      237.09      4.13 o 
  -3   3   4      691.56      717.80      6.32 o 
  -1   3   4     1317.35     1479.57     10.24 o 
   1   3   4     1295.91     1414.12     14.74 o 
   3   3   4      587.74      605.02      9.23 o 
   5   3   4      221.38      226.82     12.32 o 
   7   3   4       50.92       54.69     13.28 o 
  -6   4   4       82.41       81.07      3.09 o 
  -4   4   4      960.99      922.26      8.47 o 
  -2   4   4      234.36      217.14      2.80 o 
   0   4   4     1045.22     1134.33      9.24 o 
   2   4   4      271.96      246.45      4.17 o 
   4   4   4      914.18      873.42     19.39 o 
   6   4   4       14.24       19.19      3.84 o 
  -7   5   4      292.95      315.71      8.58 o 
  -5   5   4        5.52        7.50      1.00 o 
  -3   5   4      703.97      706.51      6.68 o 
  -1   5   4      290.78      315.54      2.86 o 
   1   5   4      215.85      238.01      2.83 o 
   3   5   4      472.08      465.89      8.15 o 
   5   5   4        6.78        5.48      2.31 o 
  -6   6   4       33.07       36.25      2.82 o 
  -4   6   4      423.46      427.88      5.58 o 
  -2   6   4      204.12      192.51      2.30 o 
   0   6   4      758.00      861.44      6.51 o 
   2   6   4      255.68      241.33      6.95 o 
   4   6   4      320.37      325.02     10.89 o 
   6   6   4       24.31       27.16      4.16 o 
  -7   7   4        8.23        9.62      3.36 o 
  -5   7   4       39.71       41.26      2.15 o 
  -3   7   4      765.54      662.57      7.41 o 
  -1   7   4      244.71      266.02      2.67 o 
   1   7   4      128.34      135.53      1.86 o 
   3   7   4     1159.40     1106.56     16.95 o 
   5   7   4        9.70       10.34      3.36 o 
  -6   8   4       68.42       70.10      3.77 o 
  -4   8   4       66.00       69.83      2.64 o 
  -2   8   4      389.75      377.66      4.17 o 
   0   8   4       26.08       34.85      1.03 o 
   2   8   4      430.61      428.75      7.15 o 
   4   8   4       97.43       95.54      4.81 o 
   6   8   4       39.39       41.68      3.40 o 
  -5   9   4       59.63       58.35      2.83 o 
  -3   9   4      137.10      128.10      3.13 o 
  -1   9   4      297.29      303.87      3.66 o 
   1   9   4      177.33      181.34      2.38 o 
   3   9   4       70.61       58.78      6.00 o 
   5   9   4       46.65       47.09      2.98 o 
  -6  10   4       53.04       52.16      4.91 o 
  -4  10   4       19.12       17.22      1.95 o 
  -2  10   4      151.01      127.87      2.44 o 
   0  10   4        6.62        5.67      0.53 o 
   2  10   4      561.28      506.44      6.23 o 
   4  10   4       35.94       33.32      2.50 o 
   6  10   4       52.38       51.51      4.18 o 
  -5  11   4      140.52      151.32      5.26 o 
  -3  11   4        4.55        4.79      1.08 o 
  -1  11   4      256.73      256.39      3.05 o 
   1  11   4      329.30      328.62      3.90 o 
   3  11   4       47.86       43.77      2.69 o 
   5  11   4      150.59      151.80      5.10 o 
  -6  12   4       11.78        5.67      1.99 o 
  -4  12   4        6.01        6.11      2.00 o 
  -2  12   4      170.99      171.08      3.31 o 
   0  12   4       13.92       12.45      0.89 o 
   2  12   4       62.31       69.01      2.71 o 
   4  12   4        6.86        8.31      1.67 o 
   6  12   4       35.43       28.27      3.97 o 
  -5  13   4       35.49       38.29      3.00 o 
  -3  13   4       94.85      101.86      3.64 o 
  -1  13   4      288.16      272.87      3.32 o 
   1  13   4      789.66      733.80      7.61 o 
   3  13   4       98.84       93.41      6.25 o 
   5  13   4       87.26       74.22      4.64 o 
  -4  14   4       63.27       70.94      5.85 o 
  -2  14   4        2.79        4.60      0.97 o 
   0  14   4      665.55      665.87      7.34 o 
   2  14   4       47.22       45.70      2.19 o 
   4  14   4      108.54      113.20      5.08 o 
  -5  15   4        2.73        2.90      1.77 o 
  -3  15   4       18.30       19.35      1.62 o 
  -1  15   4       10.26        9.50      1.13 o 
   1  15   4        2.07        1.79      0.75 o 
   3  15   4        1.41        2.52      1.38 o 
   5  15   4       47.51       52.81      4.35 o 
  -4  16   4       50.12       50.28      3.36 o 
  -2  16   4       12.59       11.41      1.86 o 
   0  16   4      135.89      132.07      3.29 o 
   2  16   4       48.75       47.51      2.39 o 
   4  16   4        1.57        1.02      1.68 o 
  -5  17   4        3.72        4.20      1.93 o 
  -3  17   4       47.59       48.48      3.25 o 
  -1  17   4      161.86      165.53      3.40 o 
   1  17   4      222.74      205.99      3.74 o 
   3  17   4      123.46      135.30      5.14 o 
  -4  18   4        3.33        2.99      1.81 o 
  -2  18   4       10.93        8.40      1.68 o 
   0  18   4        0.63        1.79      1.07 o 
   2  18   4        8.35        7.88      1.52 o 
   4  18   4       17.94       26.45      3.52 o 
  -3  19   4        4.18        3.94      1.55 o 
  -1  19   4      156.47      154.27      3.70 o 
   1  19   4       42.46       47.03      2.36 o 
   3  19   4        5.97        8.20      1.76 o 
  -2  20   4       60.94       62.29      3.62 o 
   0  20   4        9.51        8.61      1.49 o 
   2  20   4       61.16       69.86      3.59 o 
  -3  21   4        1.83        2.69      2.10 o 
  -1  21   4        9.82       10.71      1.78 o 
   1  21   4        7.08        8.74      1.94 o 
  -2  22   4       77.30       65.81      7.93 o 
   0  22   4        2.56        4.22      1.37 o 
   2  22   4       20.72       17.53      3.45 o 
  -1  23   4       13.95        6.45      4.56 o 
  -7   1   5        0.40        2.63      1.44 o 
  -5   1   5      355.01      353.22      5.97 o 
  -3   1   5        8.93        8.40      0.80 o 
  -1   1   5     1171.82     1314.62      8.34 o 
   1   1   5     1080.18     1208.57      8.66 o 
   3   1   5        4.51        4.82      1.03 o 
   5   1   5      389.00      387.72     12.65 o 
  -6   2   5      172.60      163.95      4.79 o 
  -4   2   5      122.89      118.47      2.37 o 
  -2   2   5      388.87      417.50      4.13 o 
   0   2   5      121.14      117.91      1.48 o 
   2   2   5      360.26      393.82      5.38 o 
   4   2   5      100.03      103.79      4.53 o 
   6   2   5      283.09      272.91     11.13 o 
  -7   3   5       16.34       15.50      2.46 o 
  -5   3   5        8.40        8.57      1.28 o 
  -3   3   5       33.90       35.90      1.64 o 
  -1   3   5      310.37      388.41      3.24 o 
   1   3   5      404.04      472.35      6.63 o 
   3   3   5       71.31       80.56      3.15 o 
   5   3   5        6.96        4.84      5.13 o 
  -6   4   5        0.82        2.59      1.27 o 
  -4   4   5      742.26      705.35      7.55 o 
  -2   4   5       39.23       43.03      1.20 o 
   0   4   5     2047.30     2292.32     14.00 o 
   2   4   5       50.64       56.01      2.42 o 
   4   4   5      759.49      730.23     17.28 o 
   6   4   5        2.99        4.33      2.75 o 
  -7   5   5       14.58       10.71      2.02 o 
  -5   5   5       27.05       24.86      2.02 o 
  -3   5   5      108.90       91.62      2.05 o 
  -1   5   5       79.64       60.92      1.17 o 
   1   5   5       17.71       15.01      0.73 o 
   3   5   5        5.87        4.17      2.09 o 
   5   5   5       46.15       47.20      4.98 o 
  -6   6   5       10.29       11.14      1.67 o 
  -4   6   5       27.62       29.66      1.58 o 
  -2   6   5       92.67       96.59      1.81 o 
   0   6   5      922.81     1068.95      8.35 o 
   2   6   5       79.00       79.84      6.09 o 
   4   6   5       31.15       29.35      3.64 o 
   6   6   5        8.46        8.32      3.12 o 
  -5   7   5       45.99       43.89      2.34 o 
  -3   7   5      866.15      811.89      8.82 o 
  -1   7   5      471.08      509.10      4.31 o 
   1   7   5      506.58      548.95      5.95 o 
   3   7   5      975.14      904.10     21.85 o 
   5   7   5       29.01       30.17      4.06 o 
  -6   8   5      109.98      119.33      4.87 o 
  -4   8   5       18.42       17.08      1.48 o 
  -2   8   5      820.06      777.94      6.88 o 
   0   8   5        9.86       11.10      0.72 o 
   2   8   5      234.17      214.76      3.80 o 
   4   8   5       12.05        9.54      2.27 o 
   6   8   5       92.14       93.78      6.81 o 
  -5   9   5       16.51       14.45      2.15 o 
  -3   9   5       55.92       51.17      2.37 o 
  -1   9   5      186.52      206.45      2.84 o 
   1   9   5      313.99      315.51      3.96 o 
   3   9   5       26.65       27.00      2.86 o 
   5   9   5       41.69       45.37      4.81 o 
  -6  10   5       14.60       11.95      2.25 o 
  -4  10   5       65.67       68.58      3.06 o 
  -2  10   5     1863.69     1786.75     15.48 o 
   0  10   5        2.69        4.05      0.55 o 
   2  10   5     1847.62     1789.84     18.80 o 
   4  10   5       68.39       61.53      5.52 o 
   6  10   5       30.12       34.73      3.76 o 
  -5  11   5       46.74       53.77      4.14 o 
  -3  11   5      103.23       88.66      2.91 o 
  -1  11   5      428.40      419.64      4.30 o 
   1  11   5      193.76      178.84      2.76 o 
   3  11   5       22.41       21.91      2.35 o 
   5  11   5       39.56       46.46      3.23 o 
  -6  12   5       18.65       16.37      2.62 o 
  -4  12   5       15.14       14.69      1.81 o 
  -2  12   5       32.59       34.86      1.56 o 
   0  12   5       30.67       29.08      1.29 o 
   2  12   5       69.63       67.27      2.54 o 
   4  12   5        5.66        4.57      1.53 o 
  -5  13   5       12.83       12.04      3.16 o 
  -3  13   5      118.98      116.59      3.28 o 
  -1  13   5      673.46      656.08      6.06 o 
   1  13   5      518.58      489.14      5.71 o 
   3  13   5      105.74      105.81      4.19 o 
   5  13   5        7.39       10.03      2.03 o 
  -4  14   5      193.51      206.33      5.37 o 
  -2  14   5       37.42       33.48      1.73 o 
   0  14   5      406.99      379.86      4.99 o 
   2  14   5       10.39        8.34      1.40 o 
   4  14   5       87.21       86.45      4.21 o 
  -5  15   5        4.06        2.32      1.77 o 
  -3  15   5       16.85       18.27      1.56 o 
  -1  15   5       14.68       11.70      1.32 o 
   1  15   5        7.31        6.55      0.95 o 
   3  15   5        3.58        2.65      1.42 o 
   5  15   5       33.92       41.86      5.02 o 
  -4  16   5       62.88       62.65      3.71 o 
  -2  16   5        6.14        6.14      1.33 o 
   0  16   5     1093.48     1062.32     12.39 o 
   2  16   5        4.04        2.07      1.18 o 
   4  16   5      143.82      135.40      5.33 o 
  -3  17   5       53.17       58.50      2.59 o 
  -1  17   5       35.71       34.54      1.81 o 
   1  17   5      186.73      188.02      7.38 o 
   3  17   5       54.61       59.42      4.27 o 
  -4  18   5        9.85        5.90      2.17 o 
  -2  18   5       35.41       40.13      3.43 o 
   0  18   5        4.37        4.68      1.29 o 
   2  18   5        5.16        4.47      1.62 o 
   4  18   5       32.44       32.39      3.82 o 
  -3  19   5       20.11       25.00      3.54 o 
  -1  19   5      107.33      103.58      3.12 o 
   1  19   5       87.95       94.59      4.22 o 
   3  19   5       13.64        8.57      1.70 o 
  -2  20   5      137.03      140.89      4.71 o 
   0  20   5       13.98       16.19      1.74 o 
   2  20   5      262.62      258.12      6.56 o 
  -1  21   5        2.90        3.60      1.55 o 
   1  21   5        8.41       10.39      3.14 o 
   0  22   5       13.75       13.61      2.07 o 
  -6   0   6       25.42       21.78      4.05 o 
  -4   0   6      125.49      113.76      3.91 o 
  -2   0   6      308.04      334.79      4.83 o 
   0   0   6       61.07       78.76      1.79 o 
   2   0   6      386.44      482.62      9.93 o 
   4   0   6      164.30      173.82     11.13 o 
   6   0   6      112.12       95.98     10.22 o 
  -7   1   6        1.17        2.34      1.47 o 
  -5   1   6      325.06      299.53      5.66 o 
  -3   1   6       47.49       37.03      1.48 o 
  -1   1   6      776.09      802.03      5.65 o 
   1   1   6      526.90      541.80      5.29 o 
   3   1   6       49.47       46.76      3.08 o 
   5   1   6      402.61      399.57     13.30 o 
  -6   2   6      140.14      130.18      3.84 o 
  -4   2   6       25.48       24.91      1.42 o 
  -2   2   6       97.05      118.79      1.93 o 
   0   2   6      404.58      415.56      3.47 o 
   2   2   6       83.08       94.68      3.00 o 
   4   2   6        1.57        2.01      2.16 o 
   6   2   6      194.20      192.45     13.67 o 
  -7   3   6        0.27        2.78      1.52 o 
  -5   3   6       54.22       52.49      2.50 o 
  -3   3   6      144.99      146.38      2.64 o 
  -1   3   6      121.80      123.96      1.54 o 
   1   3   6       62.83       85.85      1.71 o 
   3   3   6      243.00      266.66      7.23 o 
   5   3   6       89.46       83.28      6.22 o 
  -6   4   6        2.68        4.63      1.30 o 
  -4   4   6      367.48      344.13      5.11 o 
  -2   4   6       82.19       91.55      1.91 o 
   0   4   6      434.07      459.87      4.19 o 
   2   4   6       78.34       82.62      2.80 o 
   4   4   6      301.80      281.73      8.10 o 
   6   4   6        0.43       -1.19      2.60 o 
  -5   5   6       35.99       32.32      2.20 o 
  -3   5   6      375.34      361.50      4.74 o 
  -1   5   6      271.19      243.32      2.50 o 
   1   5   6      134.72      109.89      1.97 o 
   3   5   6      199.26      187.18     10.20 o 
   5   5   6        5.98        2.97      2.51 o 
  -6   6   6        6.38        7.41      1.88 o 
  -4   6   6       53.92       50.42      2.08 o 
  -2   6   6       20.35       20.24      1.13 o 
   0   6   6       23.37       27.53      0.96 o 
   2   6   6      130.13      132.49      3.44 o 
   4   6   6      106.74      107.63      6.06 o 
   6   6   6       29.15       33.20     13.90 o 
  -5   7   6       17.64       17.03      1.77 o 
  -3   7   6     1244.54     1173.81     12.66 o 
  -1   7   6      140.28      146.50      2.07 o 
   1   7   6      666.09      661.97      6.63 o 
   3   7   6      469.03      426.01     12.25 o 
   5   7   6       19.77       23.59      3.85 o 
  -6   8   6       25.97       27.76      3.20 o 
  -4   8   6       98.02       91.94      2.93 o 
  -2   8   6       60.08       54.90      1.60 o 
   0   8   6       52.59       53.08      1.38 o 
   2   8   6       11.38       12.29      1.30 o 
   4   8   6       66.09       65.67      5.25 o 
   6   8   6       10.46       10.72      9.91 o 
  -5   9   6       14.93       10.54      1.80 o 
  -3   9   6       62.94       61.21      2.40 o 
  -1   9   6        7.40        5.34      0.67 o 
   1   9   6       58.89       68.32      1.76 o 
   3   9   6        7.95        7.61      2.04 o 
   5   9   6       23.55       23.69      4.12 o 
  -6  10   6        5.88        5.65      2.11 o 
  -4  10   6      114.11      119.68      5.59 o 
  -2  10   6      469.35      443.51      5.59 o 
   0  10   6       67.69       64.01      1.66 o 
   2  10   6       42.44       48.08      2.16 o 
   4  10   6       47.09       50.77      5.80 o 
  -5  11   6      179.99      178.41      5.08 o 
  -3  11   6       45.50       46.10      2.20 o 
  -1  11   6      553.70      536.55      5.20 o 
   1  11   6       16.99       15.08      1.01 o 
   3  11   6        0.38        1.26      1.72 o 
   5  11   6       62.63       49.59      3.79 o 
  -4  12   6       82.54       85.33      3.58 o 
  -2  12   6       26.92       27.94      1.58 o 
   0  12   6       53.73       51.75      1.94 o 
   2  12   6       37.18       41.84      2.10 o 
   4  12   6       60.15       54.64      3.49 o 
  -5  13   6      114.96      116.70      5.29 o 
  -3  13   6       80.09       79.85      2.58 o 
  -1  13   6      938.35      904.57      9.42 o 
   1  13   6       95.15       81.22      2.09 o 
   3  13   6      286.54      274.73      7.08 o 
   5  13   6       52.64       53.11      4.01 o 
  -4  14   6       26.93       28.26      2.49 o 
  -2  14   6      121.53      123.76      3.13 o 
   0  14   6      218.06      213.89      3.85 o 
   2  14   6        1.41        1.87      1.02 o 
   4  14   6       16.38       15.03      2.29 o 
  -5  15   6       97.73       94.53      5.12 o 
  -3  15   6       34.90       31.89      2.01 o 
  -1  15   6       10.56        9.78      1.40 o 
   1  15   6       22.56       25.23      1.75 o 
   3  15   6       51.67       46.18      3.34 o 
  -4  16   6        1.90        2.41      1.80 o 
  -2  16   6       96.16       92.15      4.13 o 
   0  16   6      184.42      186.50      4.07 o 
   2  16   6       49.61       46.56      2.53 o 
   4  16   6       29.62       31.10      4.10 o 
  -3  17   6      218.92      238.05      5.16 o 
  -1  17   6       38.89       37.86      2.02 o 
   1  17   6      164.27      152.34      5.00 o 
   3  17   6       28.81       24.26      2.42 o 
  -4  18   6       51.48       48.30      4.01 o 
  -2  18   6       11.74       13.38      2.33 o 
   0  18   6       59.62       66.55      2.76 o 
   2  18   6       13.46       12.41      1.99 o 
  -3  19   6       19.01       21.93      5.16 o 
  -1  19   6       24.49       29.37      2.65 o 
   1  19   6      392.89      402.36      8.97 o 
   3  19   6        6.55        4.15      1.69 o 
  -2  20   6       50.08       49.77      4.72 o 
   0  20   6        6.14        7.90      2.09 o 
   2  20   6       42.64       37.69      3.26 o 
  -1  21   6       48.58       53.12      2.92 o 
   1  21   6        1.72        2.43      1.79 o 
   0  22   6       16.06       17.00      4.32 o 
  -5   1   7       20.25       22.28      1.96 o 
  -3   1   7       19.07       21.76      1.45 o 
  -1   1   7      135.83      137.20      1.84 o 
   1   1   7      134.25      130.45      2.03 o 
   3   1   7       17.72       18.53      2.37 o 
   5   1   7       40.65       40.88      6.94 o 
  -6   2   7        2.05        2.28      1.39 o 
  -4   2   7      215.23      201.30      4.53 o 
  -2   2   7      157.93      135.48      2.25 o 
   0   2   7      992.99      938.11      6.90 o 
   2   2   7      145.96      135.70      3.03 o 
   4   2   7       76.06       69.24      8.21 o 
   6   2   7       51.76       49.84      5.81 o 
  -5   3   7       27.43       27.14      2.09 o 
  -3   3   7      145.91      130.86      2.79 o 
  -1   3   7       97.37      110.47      1.62 o 
   1   3   7       17.82       21.12      0.99 o 
   3   3   7       10.94       10.94      2.74 o 
   5   3   7       13.00       13.08      3.77 o 
  -6   4   7       42.21       40.04      2.70 o 
  -4   4   7      193.83      192.53      4.15 o 
  -2   4   7      621.49      565.26      5.56 o 
   0   4   7      196.98      220.88      2.61 o 
   2   4   7      505.31      456.47      6.64 o 
   4   4   7       99.54       99.60      5.03 o 
   6   4   7       29.03       32.72      5.06 o 
  -5   5   7      113.31      115.90      3.69 o 
  -3   5   7       15.90       14.77      1.26 o 
  -1   5   7      182.08      201.72      2.43 o 
   1   5   7      162.50      171.77      2.66 o 
   3   5   7       53.69       56.93      6.25 o 
   5   5   7       34.19       33.30      6.31 o 
  -6   6   7       45.54       46.94      3.17 o 
  -4   6   7        6.90        3.57      1.12 o 
  -2   6   7      501.78      494.59      5.18 o 
   0   6   7       29.43       34.15      1.17 o 
   2   6   7       91.05       81.27      2.64 o 
   4   6   7       31.75       41.36      3.66 o 
   6   6   7       21.66       21.52      4.53 o 
  -5   7   7       51.08       52.89      3.00 o 
  -3   7   7        5.60        8.12      1.25 o 
  -1   7   7       17.86       18.77      0.99 o 
   1   7   7        6.34        8.24      0.81 o 
   3   7   7        8.03        8.33      2.75 o 
   5   7   7       29.81       33.15      4.85 o 
  -6   8   7      123.35      135.85      8.04 o 
  -4   8   7        5.00        4.76      1.28 o 
  -2   8   7      378.14      368.02      4.39 o 
   0   8   7      141.53      111.11      2.29 o 
   2   8   7       43.21       40.13      2.15 o 
   4   8   7       14.99       18.17      6.24 o 
  -5   9   7       48.44       51.83      3.47 o 
  -3   9   7      104.40      101.88      3.86 o 
  -1   9   7      170.45      159.18      2.66 o 
   1   9   7       95.61       86.48      2.70 o 
   3   9   7       51.07       54.81      4.81 o 
   5   9   7       66.19       69.75      5.13 o 
  -6  10   7       36.65       33.49      4.20 o 
  -4  10   7      282.24      292.02      6.87 o 
  -2  10   7      319.40      311.31      4.87 o 
   0  10   7      220.07      190.46      3.34 o 
   2  10   7      197.90      200.60      5.16 o 
   4  10   7      148.11      145.16      8.50 o 
  -5  11   7        9.79        8.10      2.15 o 
  -3  11   7      117.05      121.78      3.17 o 
  -1  11   7        1.12        0.25      0.68 o 
   1  11   7       67.13       64.86      3.77 o 
   3  11   7       29.57       29.28      6.82 o 
   5  11   7       17.87       14.93      3.77 o 
  -4  12   7      122.72      130.13      4.37 o 
  -2  12   7        0.99        1.05      0.92 o 
   0  12   7       75.77       63.30      2.20 o 
   2  12   7       50.02       49.47      2.35 o 
   4  12   7       12.25       11.89      2.37 o 
  -5  13   7       53.44       54.38      3.62 o 
  -3  13   7       18.22       19.10      1.57 o 
  -1  13   7      104.74       93.01      2.77 o 
   1  13   7        4.04        5.81      1.39 o 
   3  13   7      106.54      117.70      4.74 o 
  -4  14   7      159.17      163.56      5.05 o 
  -2  14   7       40.08       39.96      2.86 o 
   0  14   7      213.73      213.35      3.95 o 
   2  14   7       48.96       53.11      2.58 o 
   4  14   7       32.55       39.86      3.76 o 
  -3  15   7       29.55       31.55      2.08 o 
  -1  15   7      102.87       98.40      2.93 o 
   1  15   7       84.25       81.76      3.70 o 
   3  15   7       30.24       31.61      3.14 o 
  -4  16   7       19.91       22.73      3.82 o 
  -2  16   7       80.31       84.62      7.29 o 
   0  16   7      203.89      204.20      4.37 o 
   2  16   7      124.31      121.02      3.82 o 
   4  16   7       80.77       81.98      5.11 o 
  -3  17   7        7.36        9.98      2.29 o 
  -1  17   7       62.83       64.06      2.56 o 
   1  17   7      269.10      264.48      9.63 o 
   3  17   7       39.49       37.14      2.90 o 
  -2  18   7       25.10       28.95      3.30 o 
   0  18   7       10.48       13.47      2.97 o 
   2  18   7       22.48       21.45      2.61 o 
  -3  19   7       15.68        7.08      2.31 o 
  -1  19   7        7.10        5.76      1.38 o 
   1  19   7       37.31       34.77      3.02 o 
  -2  20   7       54.72       59.10      6.26 o 
   0  20   7       88.68       93.94      3.23 o 
   2  20   7      208.94      230.73     11.83 o 
  -1  21   7        2.87        3.11      1.94 o 
  -6   0   8      144.48      158.82     11.87 o 
  -4   0   8       81.52       63.70      7.92 o 
  -2   0   8      565.76      522.87      8.80 o 
   0   0   8     2550.41     2629.18     28.72 o 
   2   0   8      257.78      228.74      5.95 o 
   4   0   8      119.99      113.30      9.70 o 
   6   0   8       18.46       13.07      5.39 o 
  -5   1   8       14.03       14.41      2.27 o 
  -3   1   8      590.90      525.87      6.91 o 
  -1   1   8      311.73      293.53      3.17 o 
   1   1   8      519.37      503.28      5.65 o 
   3   1   8      251.59      234.68      9.26 o 
   5   1   8       15.09       18.15      4.90 o 
  -6   2   8        9.89        8.93      1.97 o 
  -4   2   8       97.55       91.82      3.28 o 
  -2   2   8      155.58      148.38      2.65 o 
   0   2   8       44.88       45.88      1.35 o 
   2   2   8       87.70       89.85      2.97 o 
   4   2   8       25.19       27.04      4.08 o 
  -5   3   8      121.52      111.57      5.11 o 
  -3   3   8      101.49       82.85      2.97 o 
  -1   3   8     1258.42     1206.31      8.91 o 
   1   3   8      841.38      808.92     16.87 o 
   3   3   8      108.12       92.07      4.61 o 
   5   3   8       41.45       40.14      9.08 o 
  -6   4   8       76.66       78.68      5.92 o 
  -4   4   8       55.81       53.49      2.50 o 
  -2   4   8      164.41      127.61      2.49 o 
   0   4   8      108.60       94.10      1.99 o 
   2   4   8      149.73      133.25      3.86 o 
   4   4   8       14.25       14.66      4.12 o 
  -5   5   8       40.42       36.55      2.68 o 
  -3   5   8       17.33       16.42      1.38 o 
  -1   5   8      662.77      595.18      5.51 o 
   1   5   8      271.91      247.27      4.59 o 
   3   5   8       29.24       29.78      3.48 o 
   5   5   8        1.86        1.74      3.95 o 
  -6   6   8        3.15        5.81      1.82 o 
  -4   6   8      274.93      264.59      6.11 o 
  -2   6   8      383.16      370.33      4.93 o 
   0   6   8      288.17      275.91      3.58 o 
   2   6   8      238.41      230.57      6.96 o 
   4   6   8       68.84       66.64      4.52 o 
  -5   7   8      100.98      105.43      4.67 o 
  -3   7   8      310.53      312.33      4.64 o 
  -1   7   8      268.52      232.68      3.08 o 
   1   7   8      420.35      369.05      4.99 o 
   3   7   8      112.93      107.05      6.54 o 
   5   7   8       63.27       66.93      6.37 o 
  -6   8   8        5.74        7.43      1.93 o 
  -4   8   8       37.67       38.03      2.84 o 
  -2   8   8      148.71      148.05      3.07 o 
   0   8   8      105.02      104.33      2.60 o 
   2   8   8      149.34      143.44      3.62 o 
   4   8   8       53.70       47.98      4.19 o 
  -5   9   8       17.48       16.49      2.47 o 
  -3   9   8      634.12      621.50      7.34 o 
  -1   9   8      107.39       97.84      2.37 o 
   1   9   8       88.28       71.56      2.14 o 
   3   9   8      220.06      214.94      8.37 o 
   5   9   8        7.60        7.43      5.19 o 
  -4  10   8       19.65       19.08      2.64 o 
  -2  10   8       51.21       51.92      2.15 o 
   0  10   8      208.63      181.29      3.75 o 
   2  10   8       50.08       51.32      4.93 o 
   4  10   8       17.44       27.63      3.82 o 
  -5  11   8       54.97       60.30      4.64 o 
  -3  11   8       38.25       34.33      2.02 o 
  -1  11   8      110.36       99.11      3.22 o 
   1  11   8       20.78       20.64      1.63 o 
   3  11   8       53.62       63.82      5.60 o 
   5  11   8       18.87       18.94      3.58 o 
  -4  12   8       95.18       79.40      6.15 o 
  -2  12   8      231.55      232.88      4.68 o 
   0  12   8       20.49       22.23      1.65 o 
   2  12   8       82.52       75.24      3.54 o 
   4  12   8       52.93       49.40      5.56 o 
  -5  13   8      123.92      123.48      5.15 o 
  -3  13   8       34.05       32.42      2.07 o 
  -1  13   8      255.90      239.92      4.58 o 
   1  13   8       19.72       17.62      2.08 o 
   3  13   8      126.69      134.11      8.89 o 
  -4  14   8       13.07       19.40      2.50 o 
  -2  14   8       70.08       73.68      3.81 o 
   0  14   8       36.64       37.73      1.90 o 
   2  14   8       54.00       55.18      3.54 o 
   4  14   8       21.51       29.48      3.92 o 
  -3  15   8        2.78        4.79      1.34 o 
  -1  15   8       16.91       17.86      1.63 o 
   1  15   8        8.57        8.74      1.89 o 
   3  15   8       20.99       14.10      2.70 o 
  -4  16   8       24.13       27.23      2.94 o 
  -2  16   8       14.18        9.87      2.23 o 
   0  16   8       62.26       56.08      2.50 o 
   2  16   8       30.88       33.33      2.96 o 
  -3  17   8      112.29      123.34      5.39 o 
  -1  17   8       18.97       17.91      1.73 o 
   1  17   8       18.30       15.93      2.28 o 
   3  17   8       20.72       19.42      2.60 o 
  -2  18   8       17.27       14.40      2.54 o 
   0  18   8       52.46       51.55      2.51 o 
   2  18   8       39.09       40.66      3.29 o 
  -1  19   8       13.33       14.08      1.78 o 
   1  19   8      145.46      151.05      5.48 o 
   0  20   8       26.77       28.41      2.78 o 
  -5   1   9        4.97        2.09      1.38 o 
  -3   1   9       36.80       28.23      1.77 o 
  -1   1   9      214.52      216.54      2.86 o 
   1   1   9      317.09      331.34      5.09 o 
   3   1   9       34.15       30.15      6.92 o 
   5   1   9        7.14        3.49      3.06 o 
  -6   2   9        6.45        7.39      2.06 o 
  -4   2   9      165.50      154.12      4.34 o 
  -2   2   9       55.26       44.51      2.10 o 
   0   2   9      676.18      663.77      6.59 o 
   2   2   9       37.52       33.83      2.06 o 
   4   2   9       73.97       66.26      5.86 o 
  -5   3   9       22.85       18.71      2.11 o 
  -3   3   9       77.01       74.83      2.57 o 
  -1   3   9      315.34      336.83      4.29 o 
   1   3   9      293.05      320.91      5.47 o 
   3   3   9       36.45       27.73      3.92 o 
   5   3   9       47.98       48.93      5.71 o 
  -6   4   9       44.21       53.61      3.65 o 
  -4   4   9       21.86       23.52      2.26 o 
  -2   4   9      635.71      576.57      6.62 o 
   0   4   9       24.75       27.90      1.38 o 
   2   4   9      691.54      649.18      9.67 o 
   4   4   9       14.36       12.71      3.49 o 
  -5   5   9      142.71      145.23      6.03 o 
  -3   5   9      108.43      100.15      2.95 o 
  -1   5   9       20.79       24.63      1.29 o 
   1   5   9       41.25       40.03      1.61 o 
   3   5   9       45.02       43.75      3.72 o 
   5   5   9       79.37       87.47      7.26 o 
  -6   6   9       61.91       61.17      5.88 o 
  -4   6   9        1.65        0.32      1.28 o 
  -2   6   9      398.65      400.20      5.30 o 
   0   6   9       71.44       79.94      2.47 o 
   2   6   9      227.08      244.09      5.45 o 
   4   6   9        8.05       11.52      3.56 o 
  -5   7   9      100.28      118.87      5.56 o 
  -3   7   9      193.75      183.87      3.63 o 
  -1   7   9      162.73      146.14      3.08 o 
   1   7   9      169.96      112.21     13.27 o 
   3   7   9      313.06      295.41      8.88 o 
   5   7   9       72.40       63.81      6.49 o 
  -4   8   9       78.49       94.59      4.06 o 
  -2   8   9       70.05       74.02      2.39 o 
   0   8   9      212.91      179.93      3.74 o 
   2   8   9        4.24        4.09      1.28 o 
   4   8   9       25.79       25.98      3.60 o 
  -5   9   9       80.86       90.11      4.62 o 
  -3   9   9       43.48       40.98      2.00 o 
  -1   9   9       48.01       42.21      1.87 o 
   1   9   9        5.80        9.00      1.52 o 
   3   9   9       94.63       92.75      5.29 o 
  -4  10   9      305.13      324.01      7.73 o 
  -2  10   9       35.48       37.10      2.28 o 
   0  10   9      247.35      230.76      4.43 o 
   2  10   9       33.34       37.67      2.74 o 
   4  10   9      317.54      325.69     12.80 o 
  -5  11   9       53.61       62.83      5.02 o 
  -3  11   9       92.37       99.72      3.38 o 
  -1  11   9      108.00       99.66      2.91 o 
   1  11   9      129.55      117.39      4.27 o 
   3  11   9       32.98       38.27      4.01 o 
  -4  12   9      168.20      168.02      7.67 o 
  -2  12   9       14.52       13.78      2.11 o 
   0  12   9       65.58       54.88      2.34 o 
   2  12   9       23.12       21.80      2.15 o 
   4  12   9      101.05       91.08      5.95 o 
  -3  13   9      126.39      131.28      3.92 o 
  -1  13   9       73.76       65.15      2.54 o 
   1  13   9       81.00       91.73      4.02 o 
   3  13   9       80.26       85.14      4.51 o 
  -4  14   9       55.02       50.73      4.52 o 
  -2  14   9       70.65       76.37      5.28 o 
   0  14   9       13.76       12.27      1.42 o 
   2  14   9       68.51       69.23      3.77 o 
  -3  15   9       32.70       31.19      3.17 o 
  -1  15   9       51.38       53.37      2.43 o 
   1  15   9       10.67       10.97      2.08 o 
   3  15   9       26.01       20.75      2.66 o 
  -2  16   9      139.10      141.67      8.22 o 
   0  16   9        7.63        8.26      1.45 o 
   2  16   9      103.81      115.62      6.15 o 
  -3  17   9       22.98       22.71      3.05 o 
  -1  17   9       44.54       48.38      2.40 o 
   1  17   9       19.58       16.72      2.45 o 
  -2  18   9        5.23        9.20      2.33 o 
   0  18   9       22.37       22.31      1.89 o 
  -1  19   9        2.09        0.69      1.83 o 
  -4   0  10       42.71       35.23      3.71 o 
  -2   0  10       67.05       60.82      4.45 o 
   0   0  10     1856.70     1928.80     24.37 o 
   2   0  10       38.35       32.64      3.44 o 
   4   0  10      225.41      214.80     14.26 o 
  -5   1  10        7.50        6.39      2.33 o 
  -3   1  10      200.18      173.16      4.17 o 
  -1   1  10       92.24       90.46      3.03 o 
   1   1  10      181.90      192.32      4.51 o 
   3   1  10       98.88       87.33      6.41 o 
   5   1  10        7.46        7.38      3.58 o 
  -4   2  10      100.15       97.29      5.17 o 
  -2   2  10      106.52      103.24      3.15 o 
   0   2  10       69.42       79.37      2.47 o 
   2   2  10       25.71       27.00      2.29 o 
   4   2  10       63.54       57.15      5.82 o 
  -5   3  10        7.19        8.28      2.06 o 
  -3   3  10       35.27       29.27      1.96 o 
  -1   3  10      482.61      470.02      6.19 o 
   1   3  10      532.71      519.76      8.21 o 
   3   3  10       94.40       69.11      5.77 o 
   5   3  10       27.81       32.91      5.27 o 
  -4   4  10        4.48        1.89      1.44 o 
  -2   4  10      178.02      163.13      3.66 o 
   0   4  10       99.19       99.11      2.79 o 
   2   4  10      224.99      212.73      6.21 o 
   4   4  10        7.18        8.32      3.38 o 
  -5   5  10        9.13        7.43      2.07 o 
  -3   5  10       41.91       42.31      2.23 o 
  -1   5  10      155.66      143.58      3.15 o 
   1   5  10       37.28       34.03      2.19 o 
   3   5  10       14.16       13.71      3.43 o 
  -4   6  10       16.07       16.91      2.55 o 
  -2   6  10      200.02      194.74      3.91 o 
   0   6  10       49.89       45.29      2.12 o 
   2   6  10      500.52      488.71      8.40 o 
   4   6  10        4.36        3.20      3.02 o 
  -5   7  10       41.71       46.07      4.71 o 
  -3   7  10        4.23        3.36      1.23 o 
  -1   7  10      289.49      264.45      4.74 o 
   1   7  10      100.41       85.03      4.37 o 
   3   7  10      185.86      177.82      7.14 o 
  -4   8  10        2.01        5.25      1.71 o 
  -2   8  10       41.43       41.75      2.99 o 
   0   8  10       32.00       32.53      1.99 o 
   2   8  10       38.12       33.86      2.42 o 
   4   8  10       24.32       22.81      4.34 o 
  -5   9  10        4.37        4.48      2.00 o 
  -3   9  10      118.92      110.72      3.57 o 
  -1   9  10        2.37        2.48      1.03 o 
   1   9  10       90.79       86.34      3.81 o 
   3   9  10      124.94      125.05      7.91 o 
  -4  10  10       23.26       30.57      3.25 o 
  -2  10  10       36.28       31.31      2.50 o 
   0  10  10      187.28      163.21      3.81 o 
   2  10  10       49.21       53.63      2.98 o 
   4  10  10       72.05       66.15      7.15 o 
  -3  11  10       24.00       29.84      2.28 o 
  -1  11  10       10.32       10.88      1.39 o 
   1  11  10       47.84       48.17      3.72 o 
   3  11  10       19.77       20.24      3.43 o 
  -4  12  10        8.71        9.75      2.75 o 
  -2  12  10        5.58        5.04      1.79 o 
   0  12  10        1.94        0.12      1.09 o 
   2  12  10       10.61       11.60      2.12 o 
  -3  13  10       58.29       59.43      3.57 o 
  -1  13  10       11.66        9.21      1.51 o 
   1  13  10      113.13      110.69      4.53 o 
   3  13  10        7.25        7.12      2.12 o 
  -2  14  10       61.77       65.01      3.94 o 
   0  14  10       22.10       22.39      1.70 o 
   2  14  10       49.45       53.94      5.49 o 
  -3  15  10       31.87       35.37      4.10 o 
  -1  15  10       17.36       19.39      1.79 o 
   1  15  10       38.20       36.07      3.07 o 
  -2  16  10       22.75       31.54      3.53 o 
   0  16  10       86.57       91.83      3.76 o 
   2  16  10       32.28       22.15      2.81 o 
  -1  17  10        2.13        1.97      1.51 o 
   1  17  10       23.51       21.89      2.66 o 
  -5   1  11      100.33       92.67      5.13 o 
  -3   1  11       31.29       29.65      2.21 o 
  -1   1  11       12.66       12.91      1.38 o 
   1   1  11       14.53       15.23      1.70 o 
   3   1  11       27.05       17.71      5.31 o 
  -4   2  11       23.43       28.07      2.78 o 
  -2   2  11       46.03       47.87      3.03 o 
   0   2  11        9.27       11.75      1.17 o 
   2   2  11       43.74       48.81      3.02 o 
   4   2  11        5.35        7.56      3.25 o 
  -5   3  11       27.58       29.32      3.16 o 
  -3   3  11       31.36       30.18      2.21 o 
  -1   3  11       87.73       92.26      2.58 o 
   1   3  11      301.05      300.34      6.07 o 
   3   3  11       19.26       21.05      4.01 o 
  -4   4  11       29.23       33.47      3.19 o 
  -2   4  11       16.04       10.51      2.00 o 
   0   4  11        0.49        1.37      0.99 o 
   2   4  11       17.18       14.68      1.81 o 
   4   4  11       11.03        8.12      6.53 o 
  -5   5  11       12.66       14.22      2.60 o 
  -3   5  11        8.09        8.17      1.56 o 
  -1   5  11       23.11       20.02      1.52 o 
   1   5  11       38.95       40.23      2.44 o 
   3   5  11       11.75        7.55      4.39 o 
  -4   6  11       27.26       26.84      3.06 o 
  -2   6  11        2.23        2.82      1.32 o 
   0   6  11       24.78       24.36      1.71 o 
   2   6  11      111.09      112.07      4.34 o 
   4   6  11       50.97       56.96      6.11 o 
  -5   7  11        2.63        5.26      3.52 o 
  -3   7  11       47.76       52.30      2.68 o 
  -1   7  11        5.76        2.91      1.07 o 
   1   7  11        0.76        1.59      1.38 o 
   3   7  11       24.14       27.00      4.45 o 
  -4   8  11       59.01       63.53      4.18 o 
  -2   8  11       41.97       41.98      2.75 o 
   0   8  11        8.49        7.96      1.28 o 
   2   8  11       32.05       33.26      2.57 o 
   4   8  11       21.54       27.28      6.98 o 
  -3   9  11       20.13       21.18      2.53 o 
  -1   9  11       89.35       96.93      3.00 o 
   1   9  11        9.51       10.09      1.88 o 
   3   9  11      353.90      359.52     10.95 o 
  -4  10  11        6.22        4.19      2.10 o 
  -2  10  11       56.65       61.90      5.29 o 
   0  10  11       26.49       24.30      2.19 o 
   2  10  11       57.65       62.11      6.41 o 
  -3  11  11       43.23       51.02      3.65 o 
  -1  11  11       33.79       36.94      2.12 o 
   1  11  11       90.40       86.87      4.43 o 
   3  11  11       16.71       21.14      3.62 o 
  -2  12  11       23.12       27.15      2.89 o 
   0  12  11        3.54        2.25      1.22 o 
   2  12  11       61.76       64.71      4.81 o 
  -3  13  11       35.71       41.05      3.51 o 
  -1  13  11       18.34       18.26      1.77 o 
   1  13  11      132.28      128.04      5.00 o 
  -2  14  11       33.33       38.08      3.41 o 
   0  14  11       56.72       50.68      2.26 o 
   2  14  11        4.41        0.27      1.77 o 
  -1  15  11        8.45        8.12      1.53 o 
   1  15  11       59.77       58.74      4.30 o 
   0  16  11       58.28       64.06      3.77 o 
  -4   0  12       13.92       14.27      3.77 o 
  -2   0  12      299.13      297.30     19.37 o 
   0   0  12       19.05       20.90      3.28 o 
   2   0  12      288.94      324.07     10.78 o 
   4   0  12       49.49       64.97      9.37 o 
  -3   1  12       62.99       60.97      4.56 o 
  -1   1  12       61.88       69.59      2.56 o 
   1   1  12       41.62       43.12      2.79 o 
   3   1  12       52.66       47.51      5.45 o 
  -4   2  12      124.88      137.68      5.73 o 
  -2   2  12       24.76       21.35      2.49 o 
   0   2  12        8.87       10.53      1.54 o 
   2   2  12        5.86        6.65      1.87 o 
  -3   3  12       55.57       55.44      3.65 o 
  -1   3  12       53.70       56.43      2.37 o 
   1   3  12       60.13       68.13      3.12 o 
   3   3  12       62.57       64.20     14.74 o 
  -4   4  12      198.30      226.02      7.32 o 
  -2   4  12       18.18       15.51      2.32 o 
   0   4  12       59.84       67.41      2.57 o 
   2   4  12        7.99       12.52      2.28 o 
  -3   5  12      241.95      235.96      6.76 o 
  -1   5  12       82.18       83.17      2.78 o 
   1   5  12       95.09      103.02      5.22 o 
   3   5  12      115.83      141.28     14.95 o 
  -4   6  12      160.24      164.47      5.43 o 
  -2   6  12        7.03        8.43      2.10 o 
   0   6  12      229.87      240.94      5.79 o 
   2   6  12       63.77       63.74      3.29 o 
  -3   7  12       18.51       15.65      2.61 o 
  -1   7  12       38.89       40.30      2.15 o 
   1   7  12       22.61       23.83      2.42 o 
   3   7  12      130.38      145.64      8.56 o 
  -4   8  12        3.59        3.73      2.19 o 
  -2   8  12      167.57      163.07      7.47 o 
   0   8  12       57.42       62.50      3.21 o 
   2   8  12      184.05      185.52      5.91 o 
  -3   9  12       40.18       41.50      3.51 o 
  -1   9  12       67.96       70.60      3.77 o 
   1   9  12        8.81        7.82      2.00 o 
   3   9  12       15.40       16.95      6.22 o 
  -2  10  12        8.58        9.82      2.17 o 
   0  10  12       38.34       36.08      2.45 o 
   2  10  12      136.71      139.37      5.58 o 
  -3  11  12       17.93       15.96      3.12 o 
  -1  11  12       51.92       47.83      2.40 o 
   1  11  12       87.68       92.19      4.32 o 
  -2  12  12      174.50      181.75      6.11 o 
   0  12  12       41.44       44.01      2.36 o 
   2  12  12      144.72      142.13      8.85 o 
  -1  13  12       19.20       17.74      1.82 o 
   1  13  12      131.83      137.65      5.25 o 
   0  14  12      264.81      274.05      7.23 o 
  -3   1  13       29.32       32.77      3.26 o 
  -1   1  13      113.24      111.90      3.33 o 
   1   1  13       52.44       55.90      3.28 o 
   3   1  13       23.24       31.32      5.12 o 
  -4   2  13      130.41      120.57      5.47 o 
  -2   2  13       64.22       63.79      3.80 o 
   0   2  13      179.86      181.30      4.10 o 
   2   2  13      113.98      114.70      4.67 o 
  -3   3  13      118.24      119.33      6.74 o 
  -1   3  13       81.83       89.63      3.22 o 
   1   3  13      128.73      142.11      5.70 o 
   3   3  13       47.38       51.33      5.94 o 
  -2   4  13      160.74      151.06      7.74 o 
   0   4  13       32.09       37.13      2.14 o 
   2   4  13      115.80      116.35      4.76 o 
  -3   5  13      129.79      137.68      5.67 o 
  -1   5  13        9.53        8.17      1.58 o 
   1   5  13       80.61       86.15      4.02 o 
  -2   6  13       14.37       14.02      4.23 o 
   0   6  13      126.86      152.78      3.84 o 
   2   6  13        7.59        4.80      2.11 o 
  -3   7  13      250.41      269.99      7.74 o 
  -1   7  13       65.93       69.57      2.74 o 
   1   7  13      115.73      121.44      6.18 o 
  -2   8  13      192.05      193.42     13.46 o 
   0   8  13      112.71      117.27      4.39 o 
   2   8  13       38.33       37.43      5.64 o 
  -1   9  13      190.15      213.38      4.66 o 
   1   9  13       97.41       98.09      4.43 o 
  -2  10  13      162.31      176.31      6.00 o 
   0  10  13      117.10      113.94      3.94 o 
  -1  11  13      320.84      331.96      6.02 o 
  -2   0  14      293.84      305.02     11.16 o 
   0   0  14        2.47        2.45      2.35 o 
   2   0  14      327.35      357.49     12.06 o 
  -3   1  14      101.89       97.59      5.85 o 
  -1   1  14        1.91        0.37      1.28 o 
   1   1  14        9.80        7.76      2.17 o 
  -2   2  14       52.06       58.58      5.36 o 
   0   2  14        6.02        5.98      1.65 o 
   2   2  14       34.91       41.45      5.26 o 
  -1   3  14       56.57       62.22      3.04 o 
   1   3  14       83.37       81.98      4.49 o 
  -2   4  14       14.47       19.99      5.36 o 
   0   4  14        6.86        4.91      1.99 o 
  -1   5  14       63.51       67.79      2.95 o 
   1   5  14       90.71       90.56      4.73 o 
  -2   6  14       50.07       56.23      4.26 o 
   0   6  14      199.08      196.89      5.85 o 
  -1   7  14       26.17       30.62      2.19 o 
   0   8  14       41.26       42.19      3.07 o 
                                                 
